# Supplementary material for: Efficacy and Safety of IL-4Rα and IL-5/IL-5R Targeted Biologic Therapies in Type 2 Inflammatory Airway Diseases: A Systematic Review and Meta-Analysis
Source: J Clin Med. 2026 Jun 26;15(13):5004. doi: 10.3390/jcm15135004 (PMC13362385; doi:10.3390/jcm15135004)
Supplement: Supplementary file 1 [file jcm-15-05004-s001.zip]

Archive with 1 entries (1 files):
- jcm-4341294-supplementary.pdf
